# Supplementary material for: Substrate rugosity and temperature matters: patterns of benthic diversity at tropical intertidal reefs in the SW Atlantic
Source: PeerJ. 2020 Mar 20;8:e8289. doi: 10.7717/peerj.8289 (PMC7087490; doi:10.7717/peerj.8289)
Supplement: Table S1 [file peerj-08-8289-s001.odt]

Coqueiral
Gramuté
E. das Garças
Costa Bela

Lat. 19° 56' 8.88" S
Lat. 19° 57' 58.68" S
Lat. 20° 2' 12.84" S
Lat. 20° 6' 20.52" S

Long. 40° 7' 37.2" W
Long. 40° 8' 2.4" W
Long. 40° 9' 50.4" W
Long. 40° 7' 40.8" W
Dec
18/12/17
18/12/17
16/12/17
15/12/17
Jan
-
16/01/18
16/01/18
15/01/18
Feb
16/02/18
16/02/18
16/02/18
16/02/18
Mar
17/03/18
17/03/18
17/03/18
17/03/18
Apr
17/04/18
17/04/18
17/04/18
17/04/18
May
16/05/18
16/05/18
23/05/18
23/05/18
Jun
28/06/18
14/06/18
28/06/18
29/06/18
Jul
27/07/18
27/07/18
26/07/18
26/07/18
Aug
29/08/18
28/08/18
27/08/18
27/08/18
