# Supplementary material for: Substrate rugosity and temperature matters: patterns of benthic diversity at tropical intertidal reefs in the SW Atlantic
Source: PeerJ. 2020 Mar 20;8:e8289. doi: 10.7717/peerj.8289 (PMC7087490; doi:10.7717/peerj.8289)
Supplement: Table S2 — Meteo-oceanographic conditions: air and sea surface temperatures AirT and SST, Precipitation, Salinity, significant wave height SWH, chlorophyll-a concentrations Chla. Variables were considered autocorrelated when the correlation coefficient (Pearson’s r) was not equal to 0 with p ≤ 0.05. Data was log-transformed log(x + 1) prior to analyses. Significant results are in bold. [file peerj-08-8289-s002.odt]

df
t
p
r
AirT
7
-1.44
0.1918
-0.48
SST
7
-0.98
0.3567
-0.35
P
7
-3.39
0.0116
-0.78
Salinity
7
0.53
0.6080
0.19
SWH
7
0.48
0.6477
0.18
Cha
7
-0.27
0.7941
-0.10


P (autocorrelation removed)
6
1.04
0.3383
0.39
