# Supplementary material for: Substrate rugosity and temperature matters: patterns of benthic diversity at tropical intertidal reefs in the SW Atlantic
Source: PeerJ. 2020 Mar 20;8:e8289. doi: 10.7717/peerj.8289 (PMC7087490; doi:10.7717/peerj.8289)
Supplement: Table S3 — Meteo-oceanographic conditions: air and sea surface temperatures AirT and SST, Precipitation, Salinity, significant wave height SWH, chlorophyll-a concentrations Chla. Significant results ( p < 0.05) are in bold. Data was log-transformed Log x+1 prior to the analyses. Note: t for statistic, df degrees of freedom = 7, r Pearson correlation coefficient. [file peerj-08-8289-s003.odt]

t
p
r
AirT vs. SST
6.21
0.0004
0.92
AirT vs. Precipitation
2.48
0.0416
0.68
AirT vs. Salinity
-1.79
0.1163
-0.56
AirT vs. SWH
-2.61
0.0344
-0.70
AirT vs. Chla
-1.52
0.1719
-0.49
SST vs. Precipitation
1.70
0.1325
0.54
SST vs. Salinity
-1.22
0.2594
-0.42
SST vs. SWH
-2.17
0.0661
-0.63
SST vs. Chla
-2.67
0.0316
-0.71
Precipitation vs. Salinity
-1.98
0.0877
-0.59
Precipitation vs. SWH
-1.33
0.2237
-0.45
Precipitation vs. Chla
-0.77
0.4616
-0.28
Salinity vs. SWH
1.67
0.1434
0.52
Salinity vs. Chla
0.35
0.7324
0.13
SWH vs. Chla
1.01
0.3447
0.35
