# Supplementary material for: Substrate rugosity and temperature matters: patterns of benthic diversity at tropical intertidal reefs in the SW Atlantic
Source: PeerJ. 2020 Mar 20;8:e8289. doi: 10.7717/peerj.8289 (PMC7087490; doi:10.7717/peerj.8289)
Supplement: Table S4 — Note: air and sea surface temperatures (AirT and SST), significant wave height (SWH), and chlorophyll-a concentrations (Chla). Significant results (p < 0.05) are in bold. [file peerj-08-8289-s004.odt]

Month
AirT
SST
SWH
Chla
Dec-Jan
< 0.001
< 0.001
< 0.001
1.000
Dec-Feb
< 0.001
< 0.001
< 0.001
0.412
Dec-Mar
< 0.001
< 0.001
< 0.001
0.999
Dec-Apr
< 0.001
< 0.001
< 0.001
0.015
Dec-May
< 0.001
< 0.001
< 0.001
0.999
Dec-Jun
0.970
0.999
< 0.001
0.766
Dec-Jul
0.970
0.262
< 0.001
0.279
Dec-Aug
< 0.001
< 0.001
< 0.001
0.998
Jan-Feb
1.00
0.060
0.079
0.352
Jan-Mar
0.407
0.001
< 0.001
0.997
Jan-Apr
0.004
< 0.001
0.229
0.011
Jan-May
0.056
0.998
< 0.001
0.999
Jan-Jun
< 0.001
< 0.001
< 0.001
0.819
Jan-Jul
< 0.001
< 0.001
< 0.001
0.332
Jan-Aug
< 0.001
< 0.001
< 0.001
0.999
Feb-Mar
0.053
0.961
< 0.001
0.833
Feb-Apr
0.995
< 0.001
< 0.001
0.915
Feb-May
0.420
0.312
< 0.001
0.603
Feb-Jun
< 0.001
< 0.001
< 0.001
0.005
Feb-Jul
< 0.001
< 0.001
< 0.001
< 0.001
Feb-Aug
< 0.001
< 0.001
< 0.001
0.100
Mar-Apr
0.003
< 0.001
< 0.001
0.101
Mar-May
< 0.001
0.014
< 0.001
0.999
Mar-Jun
< 0.001
< 0.001
< 0.001
0.337
Mar-Jul
< 0.001
< 0.001
< 0.001
0.061
Mar-Aug
< 0.001
< 0.001
< 0.001
0.914
Apr-May
0.919
< 0.001
< 0.001
0.036
Apr-Jun
< 0.001
< 0.001
< 0.001
< 0.001
Apr-Jul
< 0.001
< 0.001
< 0.001
< 0.001
Apr-Aug
< 0.001
< 0.001
< 0.001
0.001
May-Jun
< 0.001
< 0.001
0.991
0.581
May-Jul
< 0.001
< 0.001
< 0.001
0.155
May-Aug
< 0.001
< 0.001
< 0.001
0.987
Jun-Jul
1.000
0.440
0.062
0.997
Jun-Aug
0.002
< 0.001
< 0.001
0.987
Jul-Aug
0.002
< 0.001
0.494
0.724
