# Supplementary material for: Substrate rugosity and temperature matters: patterns of benthic diversity at tropical intertidal reefs in the SW Atlantic
Source: PeerJ. 2020 Mar 20;8:e8289. doi: 10.7717/peerj.8289 (PMC7087490; doi:10.7717/peerj.8289)
Supplement: Table S5 — Significant results (p < 0.05) are in bold. [file peerj-08-8289-s005.odt]

Site
Chla
Rugosity
Coqueiral-Gramuté
0.057
0.147
Coqueiral-E.das Garças
0.449
0.012
Coqueiral-Costa Bela
0.158
0.034
Gramuté-E.das Garças
0.711
< 0.001
Gramuté-Costa Bela
0.969
< 0.001
E. das Garças-Costa Bela
0.927
0.961
