# Supplementary material for: Substrate rugosity and temperature matters: patterns of benthic diversity at tropical intertidal reefs in the SW Atlantic
Source: PeerJ. 2020 Mar 20;8:e8289. doi: 10.7717/peerj.8289 (PMC7087490; doi:10.7717/peerj.8289)
Supplement: Table S6 [file peerj-08-8289-s006.odt]

Taxonomic group and HTC
Taxonomic group and HTC
Taxonomic group and HTC
Invertebrates
Macroalgae
Macroalgae
Cnidaria
Rhodophyta
Chlorophyta
Anemonae
Abyla sp.
Anadyomene stellata
Bunodosoma caissarum
Arthrocardia
Caulerpa cupressoides
Actinostella flosculifera
Asparagopsis taxiformis
Caulerpa mexicana
Corals
Botryocladia occidentalis
Caulerpa cupressoides
Colpophyllia natans
Chondracanthus teedei
Caulerpa racemosa
Favia fragum
Corallina officinalis
Caulerpa sertularioides
Orbicella annularis
Corallina panizzoi
Chaetomorpha spiralis
Palythoa sp.
Cryptonemia seminervis
Willeella ordinata
Palythoa tuberculosa
Dichotomaria marginata
Cladophora prolifera
Siderastrea radians
Gelidiella acerosa
Cladophora vagabunda
Siderastrea siderea
Gelidium floridanum
Dictyosphaeria versluysii
Solenastrea bournoni
Gracilaria cervicornis
Halimeda cuneata
Zoanthus sociatus
Gracilaria domingensis
Udotea flabellum

Gymnogongrus griffithsiae
Ulva sp.
Bivalvia
Hypnea musciformis
Valonia macrophysa
Mytilaster solisianus
Jania adhaerens


Jania rubens
Phaeophyta
Crustacea
Liagora sp.
Canistrocarpus cervicornis
Cirripedia
Lithophyllum sp.
Colpomenia sinuosa
Chthamalus bisinuatus
Octhodes secundiramea
Dictyopteris delicatula
Anomura
Plocamium brasiliensis
Dictyopteris plagiogramma

Pterocladiella bartlettii
Dictyota ciliolata
Echinodermata
Pterocladiella capillacea
Dictyota crenulata
Asteroidea
Spyridia filamentosa
Dictyota menstrualis
Echinaster echinophorus
Tricleocarpa fragilis
Dictyota mertensii
Echinoidea
Osmundaria obtusiloba
Ectocarpales sp.
Echinometra lucunter

Hydroclathrus sp.


Lobophora variegata
Gastropoda

Padina gymnosperma
Tegula virudula

Sargassum sp.
Aplysia dactylomela

Sphacelaria sp.
Bursatella leachii

Spatoglossum schroederi


Stypopodium sp.
Porifera

Zonaria tournefortii
