# Supplementary material for: Substrate rugosity and temperature matters: patterns of benthic diversity at tropical intertidal reefs in the SW Atlantic
Source: PeerJ. 2020 Mar 20;8:e8289. doi: 10.7717/peerj.8289 (PMC7087490; doi:10.7717/peerj.8289)
Supplement: Table S7 — Significant results (p adjusted < 0.05) are in bold. [file peerj-08-8289-s007.odt]

Site
% Cover
Diversity
Richness
Coqueiral-Gramuté
0.006
0.342
1.000
Coqueiral-E.das Garças
0.006
0.012
0.114
Coqueiral-Costa Bela
0.006
0.042
0.384
Gramuté-E.das Garças
0.006
0.798
0.954
Gramuté-Costa Bela
0.006
1.000
1.000
E. das Garças-Costa Bela
0.006
1.000
1.000
