# Supplementary material for: Substrate rugosity and temperature matters: patterns of benthic diversity at tropical intertidal reefs in the SW Atlantic
Source: PeerJ. 2020 Mar 20;8:e8289. doi: 10.7717/peerj.8289 (PMC7087490; doi:10.7717/peerj.8289)
Supplement: Table S8 — Significant results (p adjusted < 0.05) are in bold. [file peerj-08-8289-s008.odt]

Month
Cover
Diversity
Richness
Dec-Feb
0.756
1.000
1.000
Dec-Mar
0.056
0.140
0.028
Dec-Apr
0.028
0.028
0.028
Dec-May
0.028
1.000
1.000
Dec-Jun
1.000
1.000
1.000
Dec-Jul
0.168
0.448
0.028
Dec-Aug
1.000
1.000
1.000
Feb-Mar
0.168
1.000
0.028
Feb-Apr
0.056
0.196
0.028
Feb-May
0.028
1.000
1.000
Feb-Jun
1.000
1.000
1.000
Feb-Jul
1.000
1.000
0.280
Feb-Aug
1.000
1.000
1.000
Mar-Apr
0.252
1.000
1.000
Mar-May
0.028
0.336
0.028
Mar-Jun
0.364
0.364
0.028
Mar-Jul
1.000
1.000
0.224
Mar-Aug
0.028
1.000
0.028
Apr-May
1.000
0.056
0.056
Apr-Jun
0.028
0.028
0.028
Apr-Jul
0.224
1.000
1.000
Apr-Aug
0.028
0.560
0.028
May-Jun
0.028
1.000
1.000
May-Jul
0.028
0.840
0.084
May-Aug
0.028
1.000
1.000
Jun-Jul
1.000
0.336
0.224
Jun-Aug
1.000
1.000
1.000
Jul-Aug
0.140
1.000
0.336
