# Supplementary material for: Substrate rugosity and temperature matters: patterns of benthic diversity at tropical intertidal reefs in the SW Atlantic
Source: PeerJ. 2020 Mar 20;8:e8289. doi: 10.7717/peerj.8289 (PMC7087490; doi:10.7717/peerj.8289)
Supplement: Table S9 — Significant results (p adjusted < 0.05) are in bold. [file peerj-08-8289-s009.odt]

Coqueiral
Gramuté
E. das Garças
Costa Bela
Month
C
D
R
C
D
R
C
D
R
C
D
Dec-Feb
0.924
0.672
0.143
1.000
1.000
0.790
1.000
1.000
0.230
0.840
0.868
Dec-Mar
0.728
1.000
0.031
1.000
1.000
0.027
0.756
0.924
0.026
1.000
1.000
Dec-Apr
0.896
1.000
0.350
0.728
0.812
0.035
0.532
0.700
0.033
0.868
1.000
Dec-May
0.756
1.000
0.064
0.616
1.000
0.619
0.868
1.000
0.136
0.924
0.700
Dec-Jun
0.812
1.000
0.446
0.868
1.000
0.264
0.952
1.000
0.050
1.000
0.840
Dec-Jul
0.700
1.000
0.030
0.896
1.000
0.096
1.000
1.000
0.028
0.532
0.784
Dec-Aug
0.812
1.000
0.030
0.952
1.000
0.357
1.000
0.812
0.054
1.000
1.000
Feb-Mar
0.840
0.924
0.028
0.756
1.000
0.059
0.728
1.000
0.028
1.000
1.000
Feb-Apr
1.000
1.000
0.128
0.588
0.868
0.025
0.700
1.000
0.112
0.532
1.000
Feb-May
0.784
1.000
0.023
0.924
1.000
0.850
0.896
1.000
0.823
0.672
0.476
Feb-Jun
0.924
1.000
0.139
0.672
1.000
0.307
0.840
1.000
0.922
0.756
0.896
Feb-Jul
0.700
0.700
0.021
0.784
1.000
0.362
0.924
1.000
0.914
0.448
1.000
Feb-Aug
0.840
0.868
0.030
0.868
1.000
0.299
0.840
1.000
0.594
0.644
1.000
Mar-Apr
1.000
1.000
0.227
0.896
1.000
0.147
0.784
1.000
0.226
0.896
1.000
Mar-May
0.896
1.000
0.618
0.980
1.000
0.059
0.924
0.728
0.039
1.000
0.756
Mar-Jun
1.000
1.000
0.141
0.924
1.000
0.175
0.700
0.700
0.029
0.896
0.644
Mar-Jul
0.896
1.000
0.644
0.420
1.000
0.055
0.756
0.672
0.026
0.728
1.000
Mar-Aug
0.812
1.000
0.862
0.756
1.000
0.028
1.000
1.000
0.046
0.896
1.000
Apr-May
0.700
1.000
0.492
0.644
1.000
0.031
0.756
0.868
0.029
0.980
0.476
Apr-Jun
0.756
1.000
0.788
1.000
1.000
0.025
0.756
1.000
0.034
0.868
1.000
Apr-Jul
1.000
1.000
0.158
0.924
0.952
0.024
0.868
1.000
0.033
0.952
1.000
Apr-Aug
0.672
1.000
0.478
0.700
0.980
0.031
1.000
1.000
0.128
0.840
1.000
May-Jun
0.532
1.000
0.160
0.952
1.000
0.488
0.924
1.000
0.223
1.000
1.000
May-Jul
0.784
1.000
0.348
0.924
1.000
0.596
1.000
1.000
0.164
0.840
0.840
May-Aug
0.784
1.000
0.954
0.896
1.000
0.286
0.924
1.000
0.246
0.812
0.784
Jun-Jul
0.700
1.000
0.050
0.588
1.000
0.882
1.000
1.000
1.000
0.728
0.868
Jun-Aug
1.000
1.000
0.260
0.812
1.000
0.079
0.784
1.000
0.869
0.756
0.672
Jul-Aug
0.756
1.000
0.506
0.672
1.000
0.022
0.700
1.000
0.883
0.980
0.756
