# Supplementary material for: Substrate rugosity and temperature matters: patterns of benthic diversity at tropical intertidal reefs in the SW Atlantic
Source: PeerJ. 2020 Mar 20;8:e8289. doi: 10.7717/peerj.8289 (PMC7087490; doi:10.7717/peerj.8289)
Supplement: Table S10 [file peerj-08-8289-s010.odt]

Regional
Coqueiral
Gramuté
Enseada
Costa Bela
H
H = -0.05 + 0.03SST
H = 1.94 - 0.04SST
H = -0.95 + 0.07SST
H = -0.19 + 0.04SST
H = -1.05 + 0.07SST
R
R = -1.75 + 0.19SST
R = 5.22 - 0.07SST
R = -5.67 + 0.36SST
R = -2.15 + 0.20SST
R = -4.76 + 0.31SST
% Cover


Macroalgae
C = -44.36 + 2.74SST
C = 29.87 + 0.50SST
C = -16.71 + 1.63SST
C = -59.54 + 2.77SST
C = -159.31 + 7.29SST
Anthozoa
C = 72.56 - 2.24SST
C = 1.68 - 0.06SST
C = 6.25 + 0.25SST
C = 109.41 - 3.41SST
C = 190.61 - 6.50SST
Turf
C = -13.36 + 1.34SST
C = -105.14 + 5.28SST
C = 35.76 - 0.64SST
C = -4.77 + 1.59SST
C = -4.59 + 0.21SST
Other
C = -46.43 + 2.05SST
C = -42.84 + 1.83SST
C = 5.52 - 0.12SST
C = -8.73 + 0.40SST
C = -139.50 + 6.10SST
