# Supplementary material for: Substrate rugosity and temperature matters: patterns of benthic diversity at tropical intertidal reefs in the SW Atlantic
Source: PeerJ. 2020 Mar 20;8:e8289. doi: 10.7717/peerj.8289 (PMC7087490; doi:10.7717/peerj.8289)
Supplement: Supplemental Information 11 — Processed dataset, complementary to MBON IPT and OBIS publications. [file peerj-08-8289-s011.csv]

site	month	transect	Colpophyllia natans	Anthozoa	Anthozoa	Palythoa tuberculosa	Siderastrea radians	Siderastrea siderea	Solenastrea bournoni	Zoanthus	Biofilm	Lithophyllum	Unknown Macroalgae	Turf	Abyla	Asparagopsis taxiformis	Bostrychia calliptera	Botryocladia occidentalis	Chondracanthus teedei	Corallina officinalis	Corallina panizzoi	Cryptonemia seminervis	Dichotomaria marginata	Gelidiella acerosa	Gelidium floridanum	Gelidium pusillum	Gracilaria cervicornis	Gracilaria domingensis	Gymnogongrus griffithsiae	Hypnea musciformis	Jania adhaerens	Jania rubens	Liagora	Ochtodes secundiramea	Plocamium brasiliense	Pterocladiella	Pterocladiella capillacea	Spyridia filamentosa	Tricleocarpa fragilis	Osmundaria obtusiloba	Wrangelia	Anadyomene stellata	Caulerpa cupressoides	Caulerpa mexicana	Caulerpa racemosa	Caulerpa sertularioides	Chaetomorpha antennina	Chaetomorpha spiralis	Willeella ordinata
Coqueiral	december	T1	0	0	0	0	0	0	0	2	0	2	1,5	9,71	0	0	0	0	8,29	5,53	0	0	7,8	0	0	0	0	0	0	0	0	0	0	0	0	0	0	0	0	0	0	0	0	0	0	0	0	0	0
Coqueiral	december	T2	0	0	0	0	0	0	0	0	0	0	1,67	3,65	0	0	0	0	4,76	13,5	0	0	7,28	0	0	0	0	0	0	0	0	0	0	0	0	0	0	0	0	0	0	0	0	0	0	0	0	0	0
Coqueiral	december	T3	0	0	0	0	0	0	0	0	0	0	3	8,41	0	0	0	0	0	12,21	0	0	9,56	0	0	0	0	0	0	0	0	0	0	0	0	0	0	0	0	0	0	1	0	0	0	0	0	0	0
Coqueiral	december	T4	0	0	0	0	0	0	0	0	0	1	1,58	12,41	0	0	0	0	3,98	5,66	0	0	3,66	0	0	0	0	0	0	0	0	0	0	0	0	0	0	0	0	0	0	1	0	0	0	0	0	0	0
Coqueiral	february	T1	0	0	0	0	0	0	0	0	0	0	4,8	51,5	2	0	0	0	0	1,76	0	0	2,09	0	0	0	0	0	0	0	0	0	0	0	0	0	0	0	0	0	0	0	0	0	0	0	0	0	0
Coqueiral	february	T2	0	0	0	0	0	0	0	0	0	0	4,36	59,0	1,06	0	0	0	0	0	0	0	1,16	0	0	0	0	0	0,5	0	0	0	0	0	0	0	0,5	0	0	0	0	0	0	0	0	0	0	0	0
Coqueiral	february	T3	0	0	0	0	0	0	0	0	0	0	7,51	57,5	0	0	0	0	0	4	0	0	4,45	0	0	0	0	0	0	0	0	0	0	0	0	0	0	0	0	0	0	0	0	0	0	0	0	0	0
Coqueiral	february	T4	0	0	0	0	0	0	0	0	0	0	6,65	50,0	0	0	0	0	0	0	0	0	5,89	0	0	0	0	0	0	0	0	0	0	0	0	0	0	0	0	0	0	0	0	0	0	0	0	0	0
Coqueiral	march	T1	0	0	0	0	0	0	0	0	0	0	6,56	22,33	0	0	0	0	0	0,5	1	0	10,21	0	0	0	0	0	0	0	0	0	0	0	0	0	0	0	0	0	0	3	0	0	1	0	0	0	0
Coqueiral	march	T2	0	0	0	0	0	0	0	0	0	0	8,19	17,3	0	0	0	0	0	1,06	0	0	4,17	0	0	0	0	0	0	0	0	0	0	0	0	0	0	0	0	0	0	0	0	0	1,5	0	0	0	0
Coqueiral	march	T3	0	0	0	0	0	0	0	0	0	0	6,53	14,78	0	0	0	0	0	1,15	0	0	8,52	0	0	0	0	0	0	0	0	0	0	0	0	0	0	0	0	0	0	0	0	0	0	0	0	0	0
Coqueiral	march	T4	0	0	0	0	0	0	0	0	0	0	5,97	7,55	2,18	0	0	0	0	0,59	0	0	11,81	0	0	0	0	0	0	0	0	0	0	0	0	0	0	0	0	0	0	0	0	0	0	0	0	0	0
Coqueiral	april	T1	0	0	0	0	0	0	0	0	0	0	3,58	38,9	0	0	0	0	0	0	0	0	20,29	0	0	0	0	0	0	0	0	0	0	0	0	0	0	0	3,22	0	0	0,5	0	0	0	0	0	0	0
Coqueiral	april	T2	0	0	0	0	0	0	0	0	0	0	8,03	33,3	1	0	0	0	0	0	0	0	19,0	0	0	0	0	0	0	0	0	0	0	0	0	0	0	0	1,5	0	0	0	0	0	3,13	0	0	0	0
Coqueiral	april	T3	0	0	0	0	0	0	0	0	0	0	6,56	28,56	1	0	0	0	0	0	0	0	11,61	0	0	0	0	0	0	0	0	0	0	0	0	0	0	0	1,5	0	0	1	0	0	1	0	0	0	0
Coqueiral	april	T4	0	0	0	0	0	0	0	0	0	0	4,23	32,32	0	0	0	0	0	0	0	0	11,66	0	0	0	0	0	0	0	0	0	0	0	0	0	0	0	1	0	0	1	0	0	0	1	0	0	0
Coqueiral	may	T1	0	0	0	0	0	0	0	0	0	0	3	38,6	0	0	0	0	0	1	1	0	19,2	0	0	0	0	0	0	0	0	13,08	0	1	0	0	0	0	7,13	0	0	0	0	0	0	0	0	0	0
Coqueiral	may	T2	0	0	0	0	0	0	0	0	0	0	3,5	35	0	0	0	0	0	2	0	0	19	0	0	0	0	0	0	0	0	3,5	0	0	0	0	0	0	1	0	0	0	0	0	0	0	0	0	0
Coqueiral	may	T3	0	0	0	0	0	0	0	0	0	0	4	45,0	0	0	0	0	0	0	0	0	24,0	0	0	0	0	0	0	0	0	3,5	0	0	0	0	0	0	2,5	0	0	0	0	0	0	0	0	0	0
Coqueiral	may	T4	0	0	0	0	0	0	0	0	0	0	1	41,5	0	0	0	0	0	1,5	0	0	11,5	0	0	0	0	0	0	0	0	1,5	0	0	0	0	0	0	2	0	0	0	0	0	0	0	0	0	0
Coqueiral	june	T1	0	0	0	0	0	0	0	0	0	0	0	31,5	0	0	0	0	0	1,18	0	0	7,26	0	0	0	0	0	0	0	0	0	0	0	0	0	0	0	0,59	0	0	1,5	0	0	0,59	0	0	0	0
Coqueiral	june	T2	0	0	0	0	0	0	0	0,5	0	0	1	33,8	0	0	0	0	0	1,05	0	0	7,6	0	0	0	0	0	0	0	0	2,11	0	0	0	0	0	0	1,05	0	0	0	0	0	0	0	0	0	0
Coqueiral	june	T3	0	0	0	0	0	0	0	0	0	0	0,5	35,69	0	0	0	0	0	2	0	0	8,23	0	0	0	0	0	0	0	0	0	0	0	0	0	0	0	0	0	0	0	0	0	0	0	0	0	0
Coqueiral	june	T4	0	0	0	0	0	0	0	0	0	0	5,33	31,32	0	0	0	0	0	2,65	0	0	20,53	0	0	0	0	0	0	0	0	1	0	0	0	0	0	0	0	0	0	0	0	0	0	0	0	0	0
Coqueiral	july	T1	0	0	0	0	0	0	0	0	0	0	0,5	19,5	0	0	0	0	0	1	0	0	9	0	0	0	0	0	0	0	0	1	0	0	0	0	0	0	0	0	0	0	0	0	0,5	0	0	0	0
Coqueiral	july	T2	0	0	0	0	0	0	0	0	0	0,5	1	9,68	0	0	0	0	0	0	0	1	15,08	0	0	0	0	0	0	0	0	1	0	0	0	0	0	0	1	0	0	0,5	0	0	0	0	0	0	0
Coqueiral	july	T3	0	0	0	0	0	0	0	0	0	0	0,53	18,19	0	0	0	0	0	2	0	0	8,13	0	0	0	0	0	0	0	0	0	0	0	0	0	0	0	0	0	0	0	0	0	0,53	0	0	0	0
Coqueiral	july	T4	0	0	0	0	0	0	0	0	0	1	1	20,0	0	0	0	0	0	1,5	0	0	9,5	0	0	0	0	0	0	0	0	0	0	0	0	0	0	0	1	0	0	1	0	0	2	0	0	0	0
Coqueiral	august	T1	0	0	0	0	0	0	0	0,5	0	0	0	22,77	0	0	0	0	0	3	0	0	4,03	0	0	0	0	0	0	0	0	0	0	0	0	0	0	0	1	0	0	0,53	0	0	2	0	0	0	0
Coqueiral	august	T2	0	0	0	0	0	0	0	0	0	0	1	18,16	0	0	0	0	0	1	0	0	4,11	0	0	0	0	0	0	0	0	0	0	0	0	0	0	0	0	0	0	0	0	0	0	0	0	0	0
Coqueiral	august	T3	0	0	0	0	0	0	0	0	0	0	0	19,22	0	1	0	0	0	1,53	0	0	6,28	0	0	0	0	0	0	0	0	0	0	0	0	0	0	0	0	0	0	0,5	0	0	1	0	0	0	0
Coqueiral	august	T4	0	0	0	0	0	0	0	0	0	0	0,5	31,3	0	0	0	0	0	2	0	0	4,53	0	0	0	0	0	0	0	0	0,5	0	0	0,5	0	0	0	0	0	0	0	0	0	1,53	0	0	0	0
Gramute	december	T1	0	0	0	5,11	0	0	0	12	0	0	1	26,8	0	0	0	0	0	0	0	0	0	0	0	0	0	0	0	0	0	0	0	0	0	0	0	0	0	0	0	0,53	0	0	3,53	0	0	0	0
Gramute	december	T2	0	0	0	15	0	0	0	14	0	0	3	15	0	0	0	0	0	0	0	0	0	0	0	0	0	0	0	0	0	0	0	0	0	0	0	0	0	0	0	2	0	0	0	0	0	0	0
Gramute	december	T3	0	0	0	0,5	0	0,5	0	5,55	0	0	3,66	25,61	0	0	0	0	0	0	0	0	0	0	0	0	0	0	0	0	0	0	0	0	0	0	0	0	0	0	0	2	0	0	1,5	0	0	0	0
Gramute	december	T4	0	0	0	1	0,5	0	0	4,5	0	0,5	1	22,24	0	0	0	0	0	0	0	0	0	0	0	0	0	0	0	0	0	1	0	0	0	0	0	0	0	0	0	1	0	0	0	0	0	0	0
Gramute	january	T1	0	12	0	0	0	0,5	0	1	0	1	4,5	9,33	0	0	0	0,5	0	0	0	0	0	0	0	0	0	0	0	0	0	0	0	0	0	0	0	0	0	0	0	0,5	0	0	0	0	0	0	0
Gramute	january	T2	0	13,5	0	0	0	1	0	5	0	0,5	1,56	11,5	0	1	0	0	0	0	0	0	0	3	0	0	0	1	0	0	0	0	0,5	0	0	0	0	1	0	0	0	0	0	0	0	0	0	0	0
Gramute	january	T3	0	14,55	0	0	1	0	0	1	0	0	2,16	10,13	0	0	0	0	0	0	1	0	0	1,11	0	0	0	0	0	0	0	0	0	0	0	0	0	0	0	0	0	0,5	0	0	0	0	0	0	0
Gramute	january	T4	0	17,22	0	0	0	0,5	0	1,06	0	1	2,56	18,58	0	0	0	0	0	0	0	0	0	0,5	0	0	0	0	0	0	0	0	0	0	0	0	0	0	0	0	0	0	0	0	0	0	0	0	0
Gramute	february	T1	0	0	0	4,55	0	0	0	4,79	0	0	0	41,0	0	0	0	0	0	0	0	0	0	0	0	0	2,08	0	0	0	0	0	0	0	0	0	0	0	0	0	0	0,5	0	0	0	0	0	0	0
Gramute	february	T2	0	0	0	1,5	0	1	0	15,85	0	0	0	24,3	0	0	0	0	0	0	0	1	0	0	0	0	1,03	0,5	0	5	0	0	0	0	0	0	0	0	0	0	0	1,09	0	0	0,5	0	0	0	0
Gramute	february	T3	0	0	0	2,5	0	0	0	8	0	0	1	29,55	0	0	0	0	0	0	0	0	0	0	0	0	0	0	0	1,58	0	0	0	0	0	0	0	0	0	0	0	0	0	0	1	0	0	0	0
Gramute	february	T4	0	0	0	0,5	0	0	0	2,14	0	0	1	24,82	0	0	0	0	0	0	0	0	0	0	0	0	0	0	0	0	0	0	0	0	0	0	0	0	0	0	0	1,03	0	0	0	0	0	0	1
Gramute	march	T1	0,53	0	7,19	3,5	0	0	0	1	0	0	1	23,1	0	0	0	0	0	0	0	0	0	0	0	0	0	0	0	3,16	0	3,05	0	0	0	0	0	0	0	0	0	1	1	0	0	0	0	0	0
Gramute	march	T2	0	0	10,26	1	0	0	0	14,71	0	1	0	22,34	0	0	0	0	0	0	0	0	0	0	0	0	0	0	0	2	0	1	0	0	0	0	0	0	0	0	0	0	0	0	0	0	0	0	0
Gramute	march	T3	0	1,13	10,06	1	0	0	0	5	0	0	2,13	16,85	0	0	0	0	0	0	0	0	0	0	0	0	0	0	0	0	0	0,5	0	0	0	0	0	0	0	0	0	0,5	0	0	0	0	0	0	0
Gramute	march	T4	0	1	1,59	2	0	0	0	2,5	0	2	0	25,2	0	0	0	0	0	0	0	0	0	0	0	0	0	0	0	0	0	7,11	0	0	0	0	0	0	0	0	0	2,18	0	0	0	0	0	0	0
Gramute	april	T1	0	0	5,56	3	0	0	0	0	0	2,56	0	16,61	0	0	0	0	0	0	0	0	0	0	0	0	0	0	0,5	0	0	5,78	0	0	0	0	2,5	0	0	0	0	1	0,5	0	0	0	0	0	0
Gramute	april	T2	0	0	3,5	4	0	0	0	0,5	0	2	0	10,5	0	0	0	2,5	0	0	0	0	0,5	0	0	0	0	0	0	0	0	5	0	0	0	0	3	0	0	1	0	3,5	0	0	0	0	0	0	0
Gramute	april	T3	0	0	6,5	6,5	0	1	0	0,5	0	2	0	14,5	0	0	0	1	0	0	0	0	0	0	0	0	0	0	0	0	0	1,5	0	1	0	0	1	0,5	0	2	0	2	0	0	2	0	0	0	0
Gramute	april	T4	0	0	6	1	0	0	0	1	0	2	0	20,0	0	0	0	0	0	0	0	0	0	1	0	0	0	0	0	0	0	1,5	0	0	1	0	0	0	0	1	0	3	0	0	0,5	0	0	0	0
Gramute	may	T1	0	0	16	0	0	0	0	0	0	0	0	16	0	0	0	1	0	0	0	1	0	0	0	0	0	0	0	0	0	0,5	0	0	0	0	0	0	0	0	0	1	0	0	0	0	0	0	0
Gramute	may	T2	0	0	9,71	8,61	0	0	0	0	0	0	0	12,5	0	0	0	0	0	0	0	0	0	0	0	0	0	0	0	0	0	1,5	0	0	0	0	0	0	0	0	0	0,5	0	0	0	0	0	0	0
Gramute	may	T3	0	1	13	4	0	0	0	1	0	0,5	0	11,5	0	0	0	0	0	0	0	0	0	0	0	0	0	0	0	0	0	1	0	0	0	0	0	0	0	0	0	1	0	0	0	0	0	0	0
Gramute	may	T4	0	0	3,5	0	0	0	0	3	0	1,53	0	25,1	0	0	0	0	0	0	0	0	0	0	0	0	0	0	0	0	0	1	0	0	0	0	0	0	0	0	0	0	0	0	3,5	0	0	0	0
Gramute	june	T1	0	0	0	0,53	0	0	0	5,74	0	0,53	0	7,72	0	0	0	0	0	0	0	0	0	0	0	0	0	0	0	0	0	0	0	0	0	0	0	0	0	0	0	1,03	1	0	3,55	0	0	0	0
Gramute	june	T2	0	0	0	0	0	0,5	0	12,05	0	5,64	1	12,63	0	0	0	0	0	0	0	0	0	0	0	0	0	0	0	0	0	1,61	0	0	0	0	0	0	0	0	0	5,66	1	0,5	1	0	0	0	0
Gramute	june	T3	0	0	0	3	0	0	0	9,06	0	0,5	2,03	14,22	0	0	0	0	0	0	0	0	0	0	0	0	0	0	0	0	0	1,53	0	0	0	0	0	0	0	0	0	2,5	0	0	2	3	0	0	0
Gramute	june	T4	0	0	0	0,5	0	0	0	6,53	0	0,5	1	10,55	0	0	0	0	0	0	0	0	0	0	0	0	0	0	0	0	0	1	0	0	0	0	0	0	0	0	0	1	0	0	1	0	0	0	0
Gramute	july	T1	0	0	0	3	0	0	0	13	0	4	1	14,5	0	0	0	0	0	0	0	0	0	0	0	0	0	0	0	0	0	0	0	0	0	0	0	0	0	0	0	3,5	0	0	1,5	0	0	0	0
Gramute	july	T2	0	0	0	1	1	0	0	4,08	0	0,5	0,5	26,74	0	0	0	0	0	0	0	0	0	0	0	0	0	0	0	0	0	2,5	0	0	0	0	0	0	0	0	0	0	0	0	0	0	0	0	0
Gramute	july	T3	0	0	0	0	0	1	0	2,5	0	1,5	1,5	23,0	0	0	0	0	0	0	0	0	0	0	0	0	0	0	0	0	0	2	0	0	0	0	0	0	0	1	0	1,5	0	0	1	0	0	0	0
Gramute	july	T4	0	0	0	2	0	0,5	0	8	0	0	1	20	0	0	0	0	0	0	0	0	0	0	0	0	0	0	0	0	0	0,5	0	0	0	0	0	0	0	0	0	3	0	0	1,5	0	0	0	0
Gramute	august	T1	0	0	0	1	0	0,5	0	14	0	4	0	19,5	0	0	0	0	0	0	0	0	0	0	0	0	0	0	0	0	0	0	0	0	0	0	0	0	0	0	0	0	0	0	0	0	0	0	0
Gramute	august	T2	0	0	0	1	0	0	0	13,5	0	0,5	0	16,5	0	0	0	0	0	0	0	0	0	0	0	0	0	0	0	0	0	0	0	0	0	0	0	0	0	0	0	1,5	0	0	0	0	0	0	0
Gramute	august	T3	0	0	0	2	0	0	0	14	0	0,5	0	33,0	0	0	0	0	0	0	0	0	0	0	0	0	0	0	0	0	0	2	0	0	0	0	0	0	0	1	0	0	0	0	1,5	0	0	0	0
Gramute	august	T4	0	0	0	0	0	0	0	10,5	0	0	0	33,5	0	0	0	0	0	0	0	0	0	0	0	0	0	0	0	0	0	4,5	0	0	0,5	0	0	0	0	0	0	0	0	0	0	0	0	0	0
Enseada	december	T1	0	0	0	10	0	0	0	30,5	0	0,5	0	9	0	0	0	0	0	0	0	0	0	0	0	0	0	0	0	0	0	0,5	0	0	0	0	0	0	0	0	0	0	0	0	0	0	0	0,5	0
Enseada	december	T2	0	0	0	14,5	0	0	0	26,5	0	0	1	9	0	0	0	0	0	0	0	0	0	0	0	0	0	0	0	0	0	0	0	0	0	0	0	0	0	0	0	0,5	0	0	0	0	0	0	0
Enseada	december	T3	0	0	0	20	0	0	0	28,5	0	0	2	7,5	0	0	0	0	0	0	0	0	0	0	0	0	0	0	0	0	0	0	0	0	0	0	0	0	0	0	0	2	0	0	0	0	0	0	0
Enseada	december	T4	0	0	0	7,5	0	0	0	25,5	0	0	1,5	5,5	0	0	0	0	0	0	0	0	0	0	0	0	0	0	0	0	0	0	0	0	0	0	0	0	0	0	0	0	0	0	0	0	0	0	0
Enseada	january	T1	0	3	0	2	0	0	0	7,75	0	0	0	13,25	0	0	0	0	0	0	0	0	0	0	0	0	0	0	0	0	0	0	0	0	0	0	0	0	0	0	0	1,5	0	0	0	0	0	0	0
Enseada	january	T2	0	1,05	0	6	0	0	0	9,25	0	0	0	8,11	0	0	0	0	0	0	0	0	0	0	0	0	0	0	0	0	0	0	0	0	0	0	0	0	0	0	0	0	0	0	0	0	0	0	0
Enseada	january	T3	0	0	1	0	0	0	0	8,11	0	0	0	12	0	0	0	0	0	0	0	0	0	0	0	0	0	0	0	0	0	0	0	0	0	0	0	0	0	0	0	0	0	0	0	0	0	0	0
Enseada	january	T4	0	0	0	4,33	1	0	0	7,09	0	0	1	10,97	0	0	0	0	0	0	0	0	0	0	0	0	0	0	0	0	0	0	0	0	0	0	0	0	0	0	0	0	0	0	0	0	0	0	0
Enseada	february	T1	0	0	0	3,5	0	0	0	24,0	0	1	1	15	0	0	0	0	0	0	0	0	0	0	0	0	0	0	0	0	0	0	0	0	0	0	0	0	0	0	0	0	0	0	0	0	0	0	0
Enseada	february	T2	0	0	0	7,5	0	0	0	16,5	0	0	1	14,5	0	0	0	0	0	0	0	0	0	0	0	0	0	0	0	0	0	0	0	0	0	0	0	0	0	0	0	1	0	0	0	0	0	0	0
Enseada	february	T3	0	0	0	1,5	0	1	0	14	0	1	2,5	11,61	0	0	0	0	0	1,5	0	0	0	0	0	0	0	0	0	0	0	0	0	0	0	0	0	0	0	0	0	0	0	0	0	0	0	0	0
Enseada	february	T4	0	0	0	5,5	0	0	0	8,76	0	1	2,59	20,7	0	0	0	0	0	0	0	0	0	0	0	0	0	0	0	0	0	0	0	0	0	0	0	0	0	0	0	0	0	0	0	1	0	0	0
Enseada	march	T1	0	2,76	2,09	9,68	0	0,5	0	10,5	0	0	3,5	25,0	0	0	0	0	0	0	0	0	0	0	0	0	0	0	0	0	0	0	0	0	0	0	0	0	0	0	0	1,5	0	0	0	0	0	0	0
Enseada	march	T2	0	2	2,53	10	0	1	0	9,13	0	1	1,53	27,71	0	0	0	0	0	0	0	0	0	0	0	0	0	0	0	0	0	0	0	0	0	0	0	0	0	0	0	0	0	0	0	0	0	0	0
Enseada	march	T3	0	3	4,5	3,5	0	0	0	10,58	0	1	4,53	23,16	0	0	0	0	0	0	0	0	0	0	0	0	0	0	0	0	0	0	0	0	0	0	0	0	0	0	0	0	0	0	0	0	0	0	0
Enseada	march	T4	0	1,5	4	11,32	0	1	0	5,5	0	0	2,5	14,6	0	0	0	0	0	0,5	0	0	0	0	0	0	0	0	0	0	0	0	0	0	0	0,5	0	0	0	0	0	1,5	0	0	0	0	0	0	0
Enseada	april	T1	0	13	11	8	2	0	0	0	0	1,5	0	54,0	0	0	0	0	0	0	0	0	0	0	0	0	0	0	0	0	0	3	0	0	0	0	0	0	0	0	0	0	0	0	0	3	0	0	0
Enseada	april	T2	0	1,5	8	4	1	0	0	0,5	0	0	0	49,0	0	0	0	0	0	0	0	0	0	0	0	0	0	0	0	0	0	9	0	0	0	0	0	0	0	0	0	0	0	0	0	4	0	0	0
Enseada	april	T3	0	3,5	4	3	1	0	0	0	0	0,5	0	73,5	0	0	0	0	0	0	0	0	0	0	0	0	0	0	0	0	0	7,0	0	0	0	0	0	0	0	0	0	0	0	0	0	0	0	0	0
Enseada	april	T4	0	10	4,5	3	0	0	0	1	0	1	0,5	64,0	0	0	0	0	0	0	0	0	0	0	0	0	0	0	0	0	0	7,5	0	0	0	0	0	0	0	0	0	0	0	0	0	0	0	0	0
Enseada	may	T1	0	7	6,5	8	0	0	0	2	0	0	0	61,0	0	0	0	0	0	0	0	1	0	0	0	0	0	0	0	0	0	0	0	0	0	0	0	0	0	0	0	0	0	0	0	0	0	0	0
Enseada	may	T2	0	11,5	9	1	0	0	0	1	0	0	0	59,0	0	0	0	0	0	0	0	0,5	0,5	0	0	0	0	0	0	0	0	0,5	0	0	0	0	0	0	0	0	0	0	0	0	0	0	0	0	0
Enseada	may	T3	0	2,5	7,5	3,5	0	0	0	0,5	0	0,5	0	75,0	0	0	0	0	0	0	0	0	0	0	0	0	0	0	0	0	0	0	0	0	0	0	0	0	0,5	0	0	0	0	0	0	0	0	0	2
Enseada	may	T4	0	12	5,5	1	0	0	0	1	0	0	0	67,0	0	0	0	0	0	0	0	0	0	0	0	0	0	0	0	0	0	0	0	0	0	0	0	0	0	0	0	0	0	0	0	0	0	0	2,5
Enseada	june	T1	0	0	0	10,53	0	0	0	15,5	0	0	1	57,8	0	0	0	0	0	0	0	0	0	0	0	0	0	0	0	0	0	0	0	0	0	0	0	0	0	0	0	0	0	0	3	1	0	0	0
Enseada	june	T2	0	0	0	3	0	0	0	15,5	0	0	0	57,0	0	0	0	0	0	0	0	0	0	0	0	0	0	0	0	0	0	0	0	0	0	0	0	0	0	0	0	0	0	0	0	5	0	0	0
Enseada	june	T3	0	0	0	6	0	0	0	10	0	0	0	59,0	0	0	0	0	0	0	0	0	0	0	0	0	0	0	0	0	0	0	0	0	0	0	0	0	0	0	0	0	0	0	0	1	0	0	0
Enseada	june	T4	0	0	0	2,06	0	0	0	10,67	0	0,53	2	72,7	0	0	0	0	0	0	0	0	0	0	0	0	0	0	0	0	0	0	0	0	0	0	0	0	0	0	0	0	0	0	0	2	0	0	0
Enseada	july	T1	0	0	0	8,5	0	0	0	7	0	0	0	69,3	0	0	0	0	0	0	0	0	0	0	0	0	0	0	0	0	0	0	0	0	0	0	0	0	0	0	0	0	0	0	1,11	0	0	0	0
Enseada	july	T2	0	0	0	21	0	0	0	4,5	0	0	0	66,5	0	0	0	0	0	0	0	0	0	0	0	0	0	0	0	0	0	0	0	0	0	0	0	0	0	0	0	0	0	0	0	0	0	0	0
Enseada	july	T3	0	0	0	9,5	0,5	0,5	0	3,5	0	0	0	62,5	0	0	0	0	0	0	0	0	0	0	0	0	0	0	0	0	0	0	0	0	0	0	0	0	0	0	0	0	0	0	0	0,5	0	0	0
Enseada	july	T4	0	0	0	16	0	0	0	9	0	0	3	64,0	0	0	0	0	0	0	0	0	0	0	0	0	0	0	0	0	0	0	0	0	0	0	0	0	0	0	0	0	0	0	0	0,5	0	0	0
Enseada	august	T1	0	0	0	9	0	0	0	14	0	0	0	17,5	0	0	0	0	0	0	0	0	0	0	0	0	0	0	0	0	0	8	0	0	0	0	0	0	0	0	0	2,5	0	0	0	0	0	0	0
Enseada	august	T2	0	0	0	12	0	0	0	20,0	0	0	0	11	0	0	0	0	0	0	0	0	0	0	0	0	0	0	0	0	0	4	0	0	0	0	0	0	0	0	0	2	0	0	0	0	0	0	0
Enseada	august	T3	0	0	0	21,5	0	1	0	12,0	0	0,5	0	8	0	0	0	0	0	0	0	0	0	0	0	0	0	0	0	0	0	1,5	0	0	0	0	0	0	0	0	0	2	0	0	0	2	0	0	0
Enseada	august	T4	0	0	0	20,5	0	1	0	23	0	1	0	5,5	0	0	0	0	0	0	0	0	0	0	0	0	0	0	0	0	0	0	0	0	0	0	0	0	0	0	0	5,5	0	0	0	0	0	0	0
Costa	december	T1	0	0	0	47,5	0	0	0	5,5	0	1	1,5	1	0	0	0	0	0	0	0	0	0	0	0	0	0	0	0	0	0	0,5	0	0	0	0	0	0	0	0	0	4	0	0	0	0	0	0	0
Costa	december	T2	0	0	0	32,5	0	0	0	10,5	0	0,5	3,5	3,5	0	0	0	0	0	0	0	0	0	0	0	0	0	0	0	0	0	3	0	0	0	1	0	0	0	0	0	1,5	0	0	0	0	0	0	0
Costa	december	T3	0	0	0	37,5	0	0	0	13	0	1,5	1	2	0	0	0	0	0	0	0	0	0	0	0	0	0	0	0	0	0	0	0	0	0	0	0	0	0	0	0	5,5	0	0	0	0	0	0	0
Costa	december	T4	0	0	0	33,0	0	0	0	11	0	0	0	4	0	0	0	0	0	0	0	0	0	0	0	0	0	0	0	0	0	0,5	0	0	0	0	0	0	0	0	0	2	0	0	0	0	0	0	0
Costa	january	T1	0	17,44	0	0	0	0	0	3,56	3	0	4,09	0	0	0	0	0	0	0	0	0	0	0	0	0	0	0	0	1,05	0	0	0	0	0	0	0	0	0	0	0	1	0	0	0	0	0	0	0
Costa	january	T2	0	6	3	0	0	0	0	13,5	5	0	3	1	0	0	0	0	0	0	0	0	0	0	0	0	0	0	0	0	0	0	0	0	0	0	0	0	0	0	0	0	0	0	0	0	0	0	0
Costa	january	T3	0	5,58	0	0	0	0	0	4,03	8,03	0	1	1	0	0	0	0	0	0	0	0	0	0	0	0	0	0	0	0	0	0	0	0	0	0	0	0	0	0	0	0	0	0	0	0	0	0	0
Costa	january	T4	0	13	0	0	0	1	0	12	3	0,5	4,03	0	0	0	0	0	0	0	0	0	0	0	0	0	0	0	0	0	0	0	0	0	0	0	0	0	0	0	0	0	0	0	0	0	0	0	0
Costa	february	T1	0	0	0	15,58	0	0	0	12,47	0	1	6,8	0	0	0	0	0	0	0	0	0	0	0	0	0	0	0	0	4,39	0	0	0	0	0	0	0	0	0	0	0	0	0	0	0	0	0	0	0
Costa	february	T2	0	0	0	20,35	0	0	0	21,21	0	0	9,08	1	0	0	0	0	0	0	3	0	0	0	0	0	0	0	0	1,5	0	0	0	0	0	0	0	0	0	0	0	1	0	0	0	0	0	0	0
Costa	february	T3	0	0	0	21	0	0	0	7,5	0	1	13,55	1	0	0	0	0	0	0	1	0	0	0	0	0	0	0	0	3,55	0	0	0	0	0	0	0	0	0	0	0	1	0	0	0	0	0	0	0
Costa	february	T4	0	0	0	13	0	0	0	8,06	0	0	10,5	0,5	0	0	0	0	0	0	1	0	0	0	0	0	0	0	0	14,69	0	0	0	0	0	0	0	0	0	0	0	0,5	0	0	0	1	0	0	0
Costa	march	T1	0	0	0	0	0	0	0	0	0	6,56	22,33	0	0	0	0	0	0	0,5	1	0	10,21	0	0	0	0	0	0	0	0	0	0	0	0	0	0	0	0	0	0	3	0	0	1	0	0	0	0
Costa	march	T2	0	0	0	0	0	0	0	0	0	8,19	17,3	0	0	0	0	0	0	1,06	0	0	4,17	0	0	0	0	0	0	0	0	0	0	0	0	0	0	0	0	0	0	0	0	0	1,5	0	0	0	0
Costa	march	T3	0	0	0	0	0	0	0	0	0	6,53	14,78	0	0	0	0	0	0	1,15	0	0	8,52	0	0	0	0	0	0	0	0	0	0	0	0	0	0	0	0	0	0	0	0	0	0	0	0	0	0
Costa	march	T4	0	0	0	0	0	0	0	0	0	5,97	7,55	0	2,18	0	0	0	0	0,59	0	0	11,81	0	0	0	0	0	0	0	0	0	0	0	0	0	0	0	0	0	0	0	0	0	0	0	0	0	0
Costa	april	T1	0	8,5	3	0	0	0	0	1	0	1	49,5	3,5	0	0	0	0	0	0	0	0	0	0	0	0	0	0	0	0	0	0	0	0	0	0	0	0	0	0	0	1	0	0	0	0	0	0	0
Costa	april	T2	0	11	10	0	0	0	0	1	0	0,5	53,0	1,5	0	0	0	0	0	0	0	0	0	0	0	0	0	0	0	0	0	0	0	0	0	0	0	0	0	0	0	0	0	0	0	4	0	0	0
Costa	april	T3	0	7	3,5	0	0	0	0	0	0	2	35,5	4,5	0	0	0	0	0	0	0	0	0	0	0	0	0	0	0	0	0	0	0	0	0	0	0	0	0	0	0	0	0	0	0	1	0	0	0
Costa	april	T4	0	9,5	8,5	0	0	0	0	1	0	1	45,5	4	0	0	0	0	0	0	0	0	0	0	0	0	0	0	0	0	0	0	0	0	0	0	0	0	0	0	0	0,5	0	0	0	1	0	0	0
Costa	may	T1	0	4	29,5	0	0	0	0	0,5	0	0	1	0	0	0	0	0	0	0	0	0	0	0	0	0	0	0	0	0	0	0	0	0	0	0	0	0	0	0	0	0	0	0	0	0	0	0	0
Costa	may	T2	0	4,5	32,5	0	0	0	0	1	0	0	2	0	0	0	0	0	0	0	0	0	0	0	0	0	0	0	0	0	0	0	0	0	0	0	0	0	0	0	0	0	0	0	0	2,5	0	0	0
Costa	may	T3	0	4,5	41	0	0	0	0	0	0	0	1	0	0	0	0	0	0	0	0	0	0	0	0	0	0	0	0	0	0	0	0	0	0	0	0	0	0	0	0	1	0	0	0	6	0	0	0
Costa	may	T4	0	4	38,0	0	0	0	0	0	0	0	4	0	0	0	0	0,5	0	0	0	0	0	0	0	0	0	0	0	0	0	0	0	0	0	0	0	0	0	0	0	0	0	0	0	0	0	0	0
Costa	june	T1	0	0	0	10,5	0	0	0	5	0	0	1,5	0	0	0	0	0	0	0	0	0	0	0	0	0	0	0	0	0	0	0	0	0	0	0	0	0	0	0	0	0	0	0	0	0	0	0	0
Costa	june	T2	0	0	0	24,5	0	0	0	5,5	0	0	1	0	0	0	0	0	0	0	0	0	0	0	0	0	0	0	0	0	0	0	0	0	0	0	0	0	0	0	0	0	0	0	0	0	0	0	0
Costa	june	T3	0	0	0	11,18	0	0	0	6,5	0	0,5	1	0	0	0	0	0	0	0	0	0	0	0	0	0	0	0	0	0	0	0	0	0	0	0	0	0	0	0	0	0	0	0	0	0	0	0	0
Costa	june	T4	0	0	0	19	0	0	0	12,5	0	0	1,5	1	0	0	0	0	0	0	0	0	0	0	0	0	0	0	0	0	0	0	0	0	0	0	0	0	0	0	0	0	0	0	0	0	0	0	0
Costa	july	T1	0	0	0	12,58	0,53	0	0	1,55	0	1	36,1	1	0	0	0	0	0	0	0	0	0	0	0	0	0	0	0	0	0	0	0	0	0	0	0	0	0	0	0	0	0	0	0	0	0	0	0
Costa	july	T2	0	0	0	9,13	0,53	0	0	6,55	0	0	30,2	3	0	0	0	0	0	0	0	0	0	0	0	0	0	0	0	0	0	0	0	0	0	0	0	0	0	0	0	0	0	0	0	0	0	0	0
Costa	july	T3	0	0	0	8	0	0	0	8,5	0	1	40,0	0	0	0	0	0	0	0	0	0	0	0	0	0	0	0	0	0	0	1	0	0	0	0	0	0	0	0	0	0	0	0	0	0	0	0	0
Costa	july	T4	0	0	0	8,61	0,53	0	0	11,13	0	1	39,2	0,5	0	0	0	0	0	0	0	0	0	0	0	0	0	0	0	0	0	0	0	0	0	0	0	0	0	0	0	0	0	0	0	0	0	0	0
Costa	august	T1	0	0	0	23,21	0	0	0	15,05	0	0	1	1	0	0	0	0	0	0	0	0	0	0	0	0	0	0	0	0	0	0	0	0	0	0	0	0	0	0	0	1	0	0	0	0	0	0	0
Costa	august	T2	0	0	0	14	0	0	0	22,5	0	0	0,5	0	0	0	0	0	0	0	0	0	0	0	0	0	0	0	0	0	0	0	0	0	0	0	0	0	0	0	0	2,5	0	0	0	0	0	0	0
Costa	august	T3	0	0	0	36,5	0	0	0	19,5	0	0	1,5	0,5	0	0	0	0	0	0	0	0	0	0	0	0	0	0	0	0	0	0	0	0	0	0	0	0	0	0	0	1,5	0	0	0	0	0	0	0
Costa	august	T4	0	0	0	28	0	0	0	17,5	0	0	4	0	0	0	0	0	0	0	0	0	0	0	0	0	0	0	0	0	0	1	0	0	0	0	0	0	0	0	0	2,5	0	0	0	0	0	0	0
[truncated: 40 more columns]
